# Supplementary material for: Dioxin-Induced PAI-1 Expression: A Novel Pathway to Pancreatic β-Cell Failure in Type 2 Diabetes
Source: Int J Mol Sci. 2024 Nov 7;25(22):11974. doi: 10.3390/ijms252211974 (PMC11594116; doi:10.3390/ijms252211974)
Supplement: Supplementary file 1 [file ijms-25-11974-s001.zip]

Archive with 1 entries (1 files):
- ijms-3285055-supplementary.pdf
